# Supplementary material for: Gut microbiota impact on the peripheral immune response in non-alcoholic fatty liver disease related hepatocellular carcinoma
Source: Nat Commun. 2021 Jan 8;12:187. doi: 10.1038/s41467-020-20422-7 (PMC7794332; doi:10.1038/s41467-020-20422-7)
Supplement: Supplementary file 4 — Source data file [file 41467_2020_20422_MOESM4_ESM.xlsx]

## Sheet: Fig 1
Treg
	non-NAFLD controls	NAFLD-cirrhosis	NAFLD-HCC
Number of values	30	28	32
Minimum	0.177	0.04	0.336
Maximum	1.149	0.879	2.032
Range	0.972	0.839	1.696
Mean	0.62	0.48	1.38
Std. Error of Mean	0.04086	0.04426	0.06825
CD8+ T cells
	non-NAFLD controls	NAFLD-cirrhosis	NAFLD-HCC
Number of values	30	28	32
Minimum	12.83	14.21	7.002
Maximum	24.6	27.85	28.79
Range	11.78	13.63	21.79
Mean	19.5	19.75	16.76
Std. Error of Mean	0.5385	0.6697	1.078

## Sheet: Fig 2
a) Observed number of species
	non-NAFLD control	NAFLD-cirrhosis	NAFLD-HCC
Number of values	30	28	32
Minimum	321	318	294
Maximum	348	346	346
Range	27	28	52
Mean	338	331.8	332.4
Std. Error of Mean	1.071	1.251	1.816
b) Phylum level taxonomy
	non-NAFLD control	NAFLD-cirrhosis	NAFLD-HCC
	Mean (±SEM)	Mean (±SEM)	Mean (±SEM)
p_Actinobacteria	2.170E+00(±5.669E-01)	3.431E+00(±9.220E-01)	4.911E+00(±1.554E+00)
p_Verrucomicrobia	3.949E+00(±2.008E+00)	9.028E+00(±3.043E+00)	3.405E+00(±1.439E+00)
p_Proteobacteria	3.379E+00(±4.225E-01)	6.693E+00(±1.410E+00)	8.678E+00(±2.042E+00)
p_Firmicutes	3.636E+01(±2.478E+00)	3.200E+01(±2.432E+00)	3.303E+01(±2.717E+00)
p_Bacteroidetes	5.322E+01(±2.742E+00)	5.125E+01(±3.171E+00)	4.751E+01(±2.924E+00)
c) Family level taxonomy
	non-NAFLD control	NAFLD-cirrhosis	NAFLD-HCC
	Mean (±SEM)	Mean (±SEM)	Mean (±SEM)
f__Erysipelotrichaceae	1.820E-03(±1.729E-04)	1.630E-03(±1.672E-04)	1.180E-03(±1.768E-04)
f__Lactobacillaceae	2.661E-03(±1.829E-03)	1.144E-03(±4.594E-04)	1.315E-03(±9.272E-04)
f__Eggerthellaceae	1.769E-03(±3.449E-04)	2.124E-03(±4.218E-04)	1.369E-03(±1.770E-04)
f__Peptostreptococcaceae	2.240E-03(±2.081E-04)	2.550E-03(±1.746E-04)	2.480E-03(±1.681E-04)
f__Clostridiaceae	2.367E-03(±2.165E-04)	1.858E-03(±2.508E-04)	2.276E-03(±4.082E-04)
f__Desulfovibrionaceae	4.128E-03(±1.361E-03)	2.905E-03(±8.395E-04)	2.912E-03(±1.156E-03)
f__Selenomonadaceae	7.230E-03(±3.341E-03)	1.809E-03(±9.264E-04)	1.001E-03(±6.314E-04)
f__Muribaculaceae	1.095E-02(±9.494E-04)	6.460E-03(±3.969E-04)	8.510E-03(±7.955E-04)
f__Coriobacteriaceae	3.570E-03(±2.008E-05)	4.676E-03(±4.725E-04)	4.119E-03(±2.652E-04)
f__Acidaminococcaceae	3.599E-03(±1.203E-03)	7.862E-03(±2.153E-03)	6.011E-03(±1.821E-03)
f__Rikenellaceae	6.407E-02(±1.028E-02)	9.350E-02(±2.525E-02)	5.572E-02(±9.389E-03)
f__Streptococcaceae	1.975E-03(±3.936E-04)	1.519E-02(±1.347E-02)	5.005E-03(±1.639E-03)
f__Veillonellaceae	9.673E-03(±3.230E-03)	6.117E-03(±2.561E-03)	9.206E-03(±3.155E-03)
f__Odoribacteraceae	1.315E-02(±1.315E-03)	8.979E-03(±7.181E-04)	1.068E-02(±9.192E-04)
f__Acidobacteriaceae	7.312E-05(±1.089E-05)	6.445E-05(±1.272E-05)	6.172E-05(±1.275E-05)
f__Prevotellaceae	1.435E-02(±1.315E-03)	9.850E-03(±7.181E-04)	1.143E-02(±9.192E-04)
f__Bifidobacteriaceae	8.686E-03(±2.209E-03)	1.440E-02(±4.760E-03)	1.728E-02(±5.667E-03)
f__Oscillospiraceae	1.600E-01(±1.187E-02)	1.520E-01(±1.512E-02)	1.182E-01(±9.192E-03)
f__Tannerellaceae	3.384E-02(±4.636E-03)	2.931E-02(±6.225E-03)	2.991E-02(±5.227E-03)
f__Enterobacteriaceae	2.992E-02(±2.739E-03)	3.022E-02(±2.835E-03)	4.290E-02(±4.419E-03)
f__Akkermansiaceae	2.900E-02(±1.585E-02)	6.558E-02(±2.260E-02)	2.516E-02(±9.698E-03)
f__Eubacteriaceae	5.472E-02(±5.477E-03)	9.500E-02(±9.449E-03)	6.772E-02(±4.596E-03)
f__Lachnospiraceae	9.699E-02(±1.200E-02)	6.798E-02(±7.877E-03)	8.325E-02(±1.047E-02)
f__Ruminococcaceae	1.225E-01(±1.469E-02)	9.329E-02(±1.401E-02)	1.014E-01(±1.438E-02)
f__Bacteroidaceae	4.903E-01(±3.524E-02)	4.545E-01(±3.916E-02)	5.182E-01(±3.559E-02)
c) Species level taxonomy
	non-NAFLD control	NAFLD-cirrhosis	NAFLD-HCC
	Mean (±SEM)	Mean (±SEM)	Mean (±SEM)
s_Bacteroides caecimuris	1.238E-01(±2.686E-02)	2.210E-01(±4.554E-02)	3.531E-01(±4.918E-02)
s_Bacteroides xylanisolvens	7.421E-01(±1.026E-01)	2.028E+00(±4.721E-01)	1.702E+00(±2.710E-01)
s_Ruminococcus gnavus	8.315E-02(±1.602E-02)	3.486E-01(±8.011E-02)	1.059E+00(±2.606E-01)
s_Veillonella parvula	9.585E-03(±2.762E-03)	3.081E-02(±2.069E-02)	3.960E-01(±1.208E-01)
s_Clostridium bolteae	8.387E-02(±1.569E-02)	1.657E-01(±2.597E-02)	3.381E-01(±5.137E-02)

## Sheet: Fig 3
a) No associated data
b) Gene abundance (RPKM)
	non-NAFLD control	NAFLD-cirrhosis	NAFLD-HCC
	Mean (±SEM)	Mean (±SEM)	Mean (±SEM)
pycA (K01959)	71.030(±6.666)	74.750(±7.618)	113.100(±8.961)
pta (K00625)	74.180(±5.914)	79.910(±8.895)	97.250(±5.008)
ptb (K00634)	37.110(±1.387)	38.170(±3.997)	54.890(±4.503)
frd (K00244)	6.778(±1.003)	9.832(±2.561)	15.040(±2.657)
sucC (K01903)	10.650(±1.325)	17.400(±2.372)	22.930(±2.505)

## Sheet: Fig 4
a) Faecal metabolites (AUC)
	non-NAFLD control	NAFLD-cirrhosis	NAFLD-HCC
	Mean (±SEM)	Mean (±SEM)	Mean (±SEM)
Oxaloacetate	0.921(±0.096)	0.510(±0.067)	1.943(±0.202)
Acetylphosphate	0.860(±0.042)	0.960(±0.055)	1.170(±0.055)
b) Faecal metabolites (uM)
	non-NAFLD control	NAFLD-cirrhosis	NAFLD-HCC
	Mean (±SEM)	Mean (±SEM)	Mean (±SEM)
Acetate	596.200(±62.093)	548.400(±73.136)	1382.000(±78.082)
Butyrate	215.000(±23.935)	217.300(±26.098)	456.500(±28.903)
Formate	1.340(±0.058)	1.160(±0.064)	1.720(±0.041)
c) Serum metabolites (uM)
	non-NAFLD control	NAFLD-cirrhosis	NAFLD-HCC
	Mean (±SEM)	Mean (±SEM)	Mean (±SEM)
Butyrate	2.750(±0.236)	2.962(±0.254)	3.819(±0.237)
Propionate	0.520(±0.050)	0.424(±0.051)	1.010(±0.154)
Malonate	3.233(±0.219)	4.559(±0.373)	5.397(±0.366)

## Sheet: Fig 5
PBMC (fold change from baseline)
	non-NAFLD control	NAFLD-cirrhosis	NAFLD-HCC
	Mean (±SEM)	Mean (±SEM)	Mean (±SEM)
a) Tregs	1.000(±0.187)	1.120(±0.191)	2.140(±0.283)
b) CD8+ T cells	0.987(±0.046)	1.017(±0.043)	0.570(±0.129)
c) Monocytes	2.170(±0.105)	2.220(±0.054)	1.750(±0.108)
d) B cells	1.330(±0.060)	1.340(±0.114)	0.970(±0.066)

## Sheet: Fig 6
Cytokine (cell culture media; pg/mL)
	non-NAFLD control	NAFLD-cirrhosis	NAFLD-HCC
	Mean (±SEM)	Mean (±SEM)	Mean (±SEM)
IL-2	0.812(±0.108)	0.832(±0.094)	0.436(±0.116)
IL-12 (p70)	1.138(±0.094)	1.388(±0.156)	0.622(±0.134)
IL-4	0.852(±0.023)	0.588(±0.019)	0.568(±0.020)
IL-6	0.850(±0.217)	0.884(±0.215)	2.060(±0.233)
IL-10	0.730(±0.137)	0.760(±0.130)	1.440(±0.177)

## Sheet: Fig 7
a) Correlation coefficients (R)
	Tregs	Effector IL-10+ Tregs	CD8+ T cells	Cytotoxic CD8+ T cells
Bacteroides caecimuris	0.159375	0.901908	-0.56	-0.110564
Bacteroides xylanisolvens	0.709091	0.656491	-0.733516	-0.315465
Ruminococcus gnavus	0.397561	0.112982	-0.18644	-0.638301
Veillonella parvula	0.648485	0.298152	-0.806061	-0.15644
Clostridium bolteae	0.854545	0.631949	-0.265542	-0.27431
a) Correlation coefficients (R2)
	Tregs	Effector IL-10+ Tregs	CD8+ T cells	Cytotoxic CD8+ T cells
Oxaloacetate	-0.13	0.38	-0.16	-0.16
Acetylphosphate	0.13	0.29	-0.26	-0.129
Acetate	0.16	0.42	-0.47	-0.26
Butyrate	0.67	0.69	-0.4	-0.802
Formate	0.13	0.12	0.19	-0.28

## Sheet: Supp Fig 1
Shannon diversity index
	non-NAFLD controls	NAFLD-cirrhosis	NAFLD-HCC
Number	30	28	32
Minimum	2.572	1.947	1.827
Maximum	4.433	4.272	4.282
Range	1.861	2.325	2.455
Mean	3.402	3.159	3.198
Std. Error of Mean	0.09666	0.1201	0.09486
Chao-1
	non-NAFLD controls	NAFLD-cirrhosis	NAFLD-HCC
Number	30	28	32
Minimum	321	318	294
Maximum	348	346	346
Range	27	28	52
Mean	337.7	331.8	332.3
Std. Error of Mean	1.104	1.251	1.833
Evenness
	non-NAFLD controls	NAFLD-cirrhosis	NAFLD-HCC
Number	30	28	32
Minimum	0.007031	0.005655	0.005786
Median	0.009072	0.009119	0.008972
Maximum	0.01183	0.01158	0.01139
Range	0.0048	0.005924	0.0056
Mean	0.009482	0.008914	0.008919
Std. Error of Mean	0.0002291	0.0002867	0.0002463

## Sheet: Supp Fig 3
Species	LDA (log10)
s__Muribaculumsp_TLL_A4	3.73235
s__Faecalibacteriumprausnitzii	4.27726
s__LachnospiraceaebacteriumGAM79	3.97495
s__Odoribactersplanchnicus	3.36826
s__Coprococcussp_ART55_1	3.34201
s__Paraprevotellaxylaniphila	3.31426
s__butyrate_producingbacteriumSS3_4	3.30598
s__Ruminococcusbicirculans	3.21006
s__Bacteroidessalanitronis	3.14323
s__Alistipessp_5CBH24	2.96169
s__Dialistersp_5BBH33	2.9428
s__Blautiaobeum	2.84089
s__Dialistersp_Marseille_P5638	2.79668
s__Anaerostipeshadrus	2.68835
s__Blautiasp_SC05B48	2.5963
s__Barnesiellaviscericola	2.53071
s__VictivallalesbacteriumCCUG44730	3.02603
s__Eggerthellalenta	2.55713
s__Candidatus_Methanomassiliicoccusintestinalis	2.30494
s__Eubacteriummaltosivorans	1.87387
s__Veillonella_parvula	3.37185
s__Eubacterium_eligens	3.53087
s__Bacteroides_caecimuris	2.76151

## Sheet: Supp Fig 4
a) Faecal metabolites (AUC)
	non-NAFLD control	NAFLD-cirrhosis	NAFLD-HCC
	Mean (±SEM)	Mean (±SEM)	Mean (±SEM)
Isocitrate	1.305(±0.077)	0.489(±0.047)	0.683(±0.054)
Xanthosine	1.040(±0.121)	0.802(±0.084)	0.521(±0.058)
3-Hydroxyanthralic acid	1.378(±0.054)	0.467(±0.035)	0.548(±0.056)
Kynurenine	1.010(±0.046)	0.795(±0.045)	0.981(±0.063)
Kynurenic acid	0.841(±0.063)	0.591(±0.055)	0.801(±0.061)
Tryptophan	0.824(±0.048)	1.023(±0.059)	0.793(±0.057)
Indole 3-carboxylate	0.621(±0.035)	0.778(±0.056)	0.608(±0.036)
Thymidine	2.351(±0.137)	0.527(±0.046)	0.780(±0.073)
UDP-N-acetylglucosamine	2.278(±0.287)	1.667(±0.169)	0.484(±0.053)
Nicotinamide adenine dinucleotide	1.497(±0.056)	1.974(±0.157)	2.331(±0.236)

[truncated: 3 more sheets: Supp Fig 5, Supp Fig 6, Supp Fig 7]
